# Supplementary material for: Clinical characteristics and outcomes of primary sclerosing cholangitis and ulcerative colitis in Japanese patients
Source: PLoS One. 2018 Dec 20;13(12):e0209352. doi: 10.1371/journal.pone.0209352 (PMC6301618; doi:10.1371/journal.pone.0209352)
Supplement: S2 Table — (XLSX) [file pone.0209352.s002.xlsx]

## Sheet: UC
	Male	age at UC diagnosis	Extent of UC	colorectal cancer	5-ASA	corticosteroids	Immunomodulator	Immunosuppressor	Anti-TNF agent	Colectomy	PSC	liver transplantation	cholangiocarcinoma
1	0	31	left-sided	0	0	0	0	0	0	0	0	0	0
2	1	47	Pancolitis	0	1	1	0	0	0	0	0	0	0
3	0	64	Pancolitis	0	1	0	0	0	0	0	0	0	0
4	0	49	Pancolitis	0	1	0	0	0	0	0	0	0	0
5	0	29	Proctitis	0	1	1	0	0	0	0	0	0	0
6	0	49	Proctitis	0	1	0	0	0	0	0	0	0	0
7	0	42	Unknown	0	0	0	0	0	0	1	0	0	0
8	0	61	Unknown	1	1	1	0	0	0	0	0	0	0
9	0	37	left-sided	0	1	0	0	0	0	0	0	0	0
10	1	34	left-sided	0	1	0	0	0	0	1	0	0	0
11	0	30	Undefined	0	1	0	0	0	0	0	0	0	0
12	1	60	Pancolitis	0	1	1	0	0	0	0	0	0	0
13	1	55	left-sided	0	1	0	0	0	0	0	0	0	0
14	0	68	Proctitis	0	0	0	0	0	0	0	0	0	0
15	1	44	Pancolitis	0	1	0	1	1	0	0	0	0	0
16	1	55	left-sided	0	1	1	1	0	0	1	0	0	0
17	1	55	Proctitis	0	1	0	0	0	0	0	0	0	0
18	1	52	Proctitis	0	1	1	0	0	0	0	0	0	0
19	1	48	left-sided	0	0	0	0	0	0	0	0	0	0
20	0	42	Pancolitis	0	1	0	0	0	0	0	0	0	0
21	0	56	left-sided	0	1	1	1	0	0	0	0	0	0
22	1	51	Proctitis	0	1	0	0	0	0	0	0	0	0
23	0	20	Proctitis	0	1	0	0	0	0	0	0	0	0
24	0	51	Unknown	0	Unknown	Unknown	Unkown	Unknown	Unknown	Unknown	0	0	0
25	0	70	Unknown	0	1	0	0	0	0	0	0	0	0
26	1	25	Unknown	0	1	1	1	0	0	0	0	0	0
27	1	43	left-sided	0	1	1	1	1	1	0	0	0	0
28	1	15	Unknown	0	0	0	0	0	0	0	0	0	0
29	0	29	left-sided	0	1	1	0	0	0	0	0	0	0
30	1	38	Pancolitis	0	1	1	0	1	0	1	0	0	0
31	1	22	Unknown	0	0	0	0	0	0	0	0	0	0
32	0	27	left-sided	0	0	0	0	0	0	0	0	0	0
33	0	19	Unknown	0	1	1	0	1	0	1	0	0	0
34	0	28	Unknown	0	1	1	0	0	0	1	0	0	0
35	1	17	left-sided	0	1	1	0	0	0	0	0	0	0
36	1	33	Pancolitis	0	1	0	0	0	0	0	0	0	0
37	1	74	Pancolitis	0	0	0	0	0	0	0	0	0	0
38	1	44	Proctitis	0	1	1	1	0	1	0	0	0	0
39	1	65	Unknown	0	1	0	0	0	0	0	0	0	0
40	1	37	Unknown	0	1	0	0	0	0	0	0	0	0
41	1	33	Unknown	0	0	0	0	0	0	0	0	0	0
42	0	43	Unknown	0	0	0	0	0	0	0	0	0	0
43	1	4	left-sided	0	1	1	0	0	0	0	0	0	0
44	0	71	Proctitis	0	0	0	0	0	0	0	0	0	0
45	0	17	Right-sided	0	1	1	0	0	0	0	0	0	0
46	0	45	Pancolitis	0	0	0	0	0	0	0	0	0	0
47	0	43	left-sided	1	1	0	0	0	0	0	0	0	0
48	1	60	left-sided	0	0	0	0	0	0	1	0	0	0
49	1	59	left-sided	0	1	0	0	0	0	0	0	0	0
50	0	28	Right-sided	0	1	0	0	0	0	0	0	0	0
51	0	24	Proctitis	0	1	1	0	0	1	0	0	0	0
52	1	29	Proctitis	0	0	0	0	0	0	0	0	0	0
53	0	66	Pancolitis	0	1	1	1	0	0	0	0	0	0
54	1	34	right-sided	0	0	0	0	0	0	0	0	0	0
55	1	66	left-sided	0	0	0	0	0	0	0	0	0	0
56	1	37	Pancolitis	0	1	0	0	0	0	0	0	0	0
57	1	42	Proctitis	0	0	0	0	0	0	0	0	0	0
58	0	76	Proctitis	0	1	1	0	0	0	0	0	0	0
59	1	31	Pancolitis	0	1	0	0	0	0	0	0	0	0
60	1	26	left-sided	0	1	1	1	0	1	0	0	0	0
61	0	44	Proctitis	0	0	0	0	0	0	0	0	0	0
62	1	53	Proctitis	0	0	0	0	0	0	0	0	0	0
63	0	16	left-sided	0	1	0	0	0	0	0	0	0	0
64	1	42	left-sided	0	0	0	0	0	0	0	0	0	0
65	0	19	left-sided	0	0	0	0	0	0	0	0	0	0
66	1	31	Pancolitis	0	0	0	0	0	0	0	0	0	0
67	0	10	Unknown	0	1	0	0	0	0	0	0	0	0
68	0	75	Pancolitis	0	0	0	0	0	0	0	0	0	0
69	1	47	Pancolitis	0	1	1	0	0	0	1	0	0	0
70	1	19	Proctitis	0	1	1	0	0	0	0	0	0	0
71	0	16	right-sided	0	1	0	0	0	0	0	1	0	0
72	0	43	Unknown	0	0	0	0	0	0	0	0	0	0
73	1	27	Pancolitis	0	1	1	1	1	1	0	0	0	0
74	1	22	Pancolitis	0	0	1	1	1	0	1	0	0	0
75	1	54	Unknown	0	1	1	1	0	0	0	0	0	0
76	0	34	Pancolitis	0	1	1	1	0	0	0	0	0	0
77	0	76	Unknown	0	1	Unknown	Unkown	Unknown	Unknown	Unknown	0	0	0
78	1	12	Pancolitis	0	1	0	0	0	0	0	0	0	0
79	0	12	Unknown	0	1	1	0	1	0	1	0	0	0
80	0	32	Pancolitis	0	1	0	0	0	0	0	0	0	0
81	1	46	Unknown	0	1	0	0	0	0	0	0	0	0
82	1	18	Proctitis	0	1	0	0	0	0	0	0	0	0
83	0	39	Proctitis	0	1	0	0	0	0	0	0	0	0
84	1	65	left-sided	0	0	0	0	0	0	0	0	0	0
85	0	36	left-sided	0	1	0	0	0	0	0	0	0	0
86	1	27	left-sided	0	0	0	0	0	0	0	0	0	0
87	1	20	left-sided	0	1	1	0	0	0	1	0	0	0
88	0	19	Unknown	0	0	1	0	0	0	0	0	0	0
89	1	48	Pancolitis	0	1	0	0	0	0	0	0	0	0
90	0	12	Pancolitis	0	0	0	0	0	0	0	0	0	0
91	0	59	left-sided	0	0	0	0	0	0	0	0	0	0
92	1	41	Unknown	0	1	1	0	0	0	1	0	0	0
93	1	27	Pancolitis	0	1	0	0	0	0	0	0	0	0
94	0	20	Pancolitis	0	0	1	0	0	1	0	0	0	0
95	1	59	Proctitis	0	0	1	0	0	0	0	0	0	0
96	1	19	Pancolitis	0	0	1	1	0	1	1	0	0	0
97	0	38	Unknown	0	1	1	0	1	0	1	0	0	0
98	0	85	Unknown	0	1	0	0	0	0	0	0	0	0
99	1	20	Pancolitis	0	1	0	1	0	0	0	0	0	0
100	1	41	left-sided	1	1	0	0	0	0	1	0	0	0
101	1	41	Pancolitis	1	1	0	0	0	0	0	0	0	0
102	0	17	left-sided	0	1	1	0	0	0	0	0	0	0
103	1	13	Pancolitis	0	1	1	0	0	0	0	0	0	0
104	0	17	left-sided	0	0	0	0	0	0	0	0	0	0
105	1	18	Proctitis	0	1	0	0	0	0	0	0	0	0
106	0	24	Unknown	0	1	1	0	1	0	0	0	0	0
107	1	10	Unknown	0	1	1	0	0	0	1	0	0	0
108	0	40	left-sided	0	1	1	0	0	1	0	0	0	0
109	0	59	Unknown	0	1	1	0	0	0	0	0	0	0
110	1	17	left-sided	0	1	0	0	0	0	0	0	0	0
111	0	29	left-sided	0	0	0	0	0	0	0	0	0	0
112	1	47	left-sided	0	1	0	0	0	0	0	0	0	0
113	0	38	left-sided	0	0	0	0	0	0	0	0	0	0
114	1	18	Unknown	1	1	1	0	0	0	1	0	0	0
115	0	44	Unknown	0	1	0	0	0	0	0	0	0	0
116	0	42	Unknown	0	0	1	0	0	0	0	0	0	0
117	1	30	Proctitis	0	0	0	0	0	0	0	0	0	0
118	1	28	Pancolitis	0	0	0	0	0	0	0	0	0	0
119	1	26	Right-sided	0	1	1	1	0	0	0	0	0	0
120	1	74	Unknown	0	1	0	0	0	0	0	0	0	0
121	1	32	Unknown	0	1	0	0	0	0	1	0	0	0
122	1	27	left-sided	0	0	0	0	0	0	0	0	0	0
123	1	31	left-sided	0	1	1	0	0	0	0	0	0	0
124	0	12	Pancolitis	0	1	1	1	1	0	0	0	0	0
125	1	37	Pancolitis	0	1	0	0	0	0	0	0	0	0
126	0	43	left-sided	0	1	0	0	0	0	1	0	0	0
127	1	40	Pancolitis	0	1	0	0	1	0	0	0	0	0
128	0	26	Proctitis	0	1	1	0	0	0	0	0	0	0
129	0	39	Proctitis	0	1	0	0	0	0	0	0	0	0
130	0	34	left-sided	0	1	0	0	0	0	0	0	0	0
131	1	32	left-sided	0	1	0	0	0	0	0	0	0	0
132	1	15	Unknown	0	1	1	0	0	1	0	0	0	0
133	1	55	Proctitis	0	1	0	0	0	0	0	0	0	0
134	1	53	Pancolitis	0	0	0	0	0	0	0	0	0	0
135	0	40	Unknown	0	0	0	0	0	0	0	0	0	0
136	1	58	left-sided	0	1	1	1	0	0	0	0	0	0
137	0	36	Pancolitis	0	1	1	1	0	0	0	0	0	0
138	1	72	Proctitis	0	0	0	0	0	0	0	0	0	0
139	0	29	Proctitis	0	1	0	0	0	0	0	0	0	0
140	0	27	Pancolitis	0	1	1	1	1	0	0	0	0	0
141	1	8	Unknown	0	1	0	0	0	0	0	0	0	0
142	1	40	Unknown	0	Unknown	Unknown	Unkown	Unknown	Unknown	1	0	0	0
143	1	49	Pancolitis	0	0	0	0	0	0	1	0	0	0
144	1	29	Right-sided	0	1	0	0	0	0	0	0	0	0
145	1	45	left-sided	0	1	1	1	1	0	0	0	0	0
146	1	41	Proctitis	0	1	1	0	0	0	0	0	0	0
147	0	28	Proctitis	0	0	0	0	0	0	0	0	0	0
148	1	53	Proctitis	0	0	0	0	0	0	0	0	0	0
149	1	51	Undefined	0	1	1	0	0	0	0	0	0	0
150	0	17	left-sided	0	1	1	0	0	0	0	0	0	0
151	1	46	Proctitis	0	0	0	0	0	0	0	0	0	0
152	0	56	Unknown	0	0	0	0	0	0	0	0	0	0
153	0	53	Pancolitis	0	1	1	0	0	0	0	0	0	0
154	0	31	left-sided	0	1	1	0	1	0	1	0	0	0
155	1	31	Pancolitis	0	1	1	1	0	1	0	0	0	0
156	0	65	Unknown	0	1	0	0	0	0	0	0	0	0
157	1	63	Proctitis	0	1	0	0	0	0	0	0	0	0
158	1	56	Proctitis	0	0	0	0	0	0	0	0	0	0
159	0	13	Proctitis	0	1	0	0	0	0	0	0	0	0
160	1	57	right-sided	0	1	0	0	0	0	0	0	0	0
161	0	20	left-sided	0	1	1	0	1	0	1	0	0	0
162	1	66	Proctitis	0	1	1	1	0	1	0	0	0	0
163	0	33	Unknown	0	1	1	0	0	0	1	0	0	0
164	1	21	Pancolitis	0	0	0	0	0	0	0	0	0	0
165	1	18	Proctitis	0	1	1	0	0	0	0	0	0	0
166	1	41	Pancolitis	0	1	1	0	0	0	0	0	0	0
167	1	51	Unknown	0	1	1	0	0	0	0	0	0	0
168	0	14	left-sided	0	1	1	0	0	0	0	0	0	0
169	1	74	Right-sided	0	0	0	0	0	0	0	0	0	0
170	1	48	right-sided	0	0	0	0	0	0	0	1	0	0
171	0	24	Unknown	0	1	1	0	0	0	0	0	0	0
172	0	69	Pancolitis	0	0	0	0	0	0	0	0	0	0
173	0	21	left-sided	0	0	0	0	0	0	0	0	0	0
174	1	24	Unknown	0	1	1	0	1	0	1	0	0	0
175	1	38	Proctitis	0	1	1	0	0	0	0	0	0	0
176	1	34	Pancolitis	0	1	1	0	0	0	0	0	0	0
177	0	18	Proctitis	0	0	0	0	0	0	0	0	0	0
178	1	19	Pancolitis	0	1	1	0	0	0	0	0	0	0
179	1	28	left-sided	0	0	0	0	0	0	0	0	0	0
180	1	41	Proctitis	0	1	1	0	0	0	1	0	0	0
181	0	15	Right-sided	0	0	0	0	0	0	0	0	0	0
182	0	42	Pancolitis	0	1	0	0	0	0	1	0	0	0
183	0	57	Proctitis	0	1	0	0	0	0	0	0	0	0
184	1	8	Pancolitis	0	1	1	0	0	0	0	1	0	0
185	0	46	Unknown	0	1	0	0	0	0	0	0	0	0
186	0	10	Unknown	0	0	0	0	0	0	0	0	0	0
187	1	23	left-sided	0	0	0	0	0	0	0	0	0	0
188	1	22	Pancolitis	0	1	1	0	0	0	0	0	0	0
189	1	22	Proctitis	0	1	1	0	0	0	0	0	0	0
190	0	40	Proctitis	0	1	0	0	0	0	0	0	0	0
191	1	15	Pancolitis	0	1	1	1	0	1	0	0	0	0
192	1	58	Proctitis	0	1	0	0	0	0	0	0	0	0
193	0	31	Proctitis	0	0	0	0	0	0	0	0	0	0
194	1	47	left-sided	0	1	1	1	0	0	0	0	0	0
195	1	22	Unknown	0	1	0	1	0	0	0	0	0	0
196	1	14	Pancolitis	0	0	0	0	0	0	0	0	0	0
197	1	25	left-sided	0	1	1	1	0	0	0	0	0	0
198	0	44	Unknown	0	1	1	1	0	0	0	0	0	0
199	1	19	Unknown	0	1	1	0	0	0	0	0	0	0
200	1	15	Pancolitis	0	0	0	0	0	0	0	0	0	0
201	0	17	Pancolitis	0	1	1	0	0	0	1	0	0	0
202	0	44	Pancolitis	0	0	0	0	0	0	1	0	0	0
203	0	29	Unknown	0	1	1	0	0	0	1	0	0	0
204	1	22	Proctitis	0	0	0	0	0	0	0	0	0	0
205	0	21	Proctitis	0	1	1	0	0	0	1	0	0	0
206	0	30	Proctitis	0	0	0	0	0	0	0	0	0	0
207	1	44	left-sided	0	1	1	0	0	0	0	0	0	0
208	1	21	Proctitis	0	1	1	0	0	0	0	0	0	0
209	0	23	Pancolitis	0	1	1	1	0	0	0	0	0	0
210	1	51	Pancolitis	0	1	1	0	0	0	1	0	0	0
211	1	28	left-sided	0	1	1	0	0	0	0	0	0	0
212	1	48	Pancolitis	1	1	1	0	0	0	1	0	0	0
213	0	28	Unknown	0	1	1	0	0	0	1	0	0	0
214	1	14	left-sided	0	1	0	0	0	0	0	0	0	0
215	1	16	left-sided	0	1	1	0	1	0	1	0	0	0
216	1	48	Unknown	0	Unknown	Unknown	Unkown	Unknown	Unknown	Unknown	0	0	0
217	1	30	Proctitis	0	1	0	0	0	0	0	0	0	0
218	1	18	Pancolitis	0	1	0	0	0	0	0	0	0	0
219	0	3	Proctitis	0	1	0	0	0	0	0	0	0	0
220	0	47	left-sided	0	1	0	0	0	0	0	0	0	0
221	0	23	Unknown	0	1	1	0	0	0	1	0	0	0
222	0	48	Pancolitis	0	1	1	1	1	0	1	0	0	0
223	1	19	Pancolitis	0	1	1	1	0	0	0	0	0	0
224	1	40	Pancolitis	0	0	0	0	0	0	0	0	0	0
225	0	59	right-sided	0	1	1	0	0	0	0	0	0	0
226	0	57	Pancolitis	0	1	1	1	1	1	0	0	0	0
227	1	56	Unknown	0	1	1	0	0	0	1	0	0	0
228	0	10	Pancolitis	0	1	1	0	0	0	1	0	0	0
229	0	16	Pancolitis	0	0	0	0	0	0	0	0	0	0
230	1	21	Pancolitis	0	1	1	0	1	1	0	0	0	0
231	1	42	Pancolitis	0	1	1	0	1	0	1	0	0	0
232	1	37	Pancolitis	0	1	1	0	1	0	0	0	0	0
233	0	28	left-sided	0	0	0	0	0	0	0	0	0	0
234	0	39	Proctitis	0	0	0	0	0	0	0	0	0	0
235	1	15	left-sided	0	0	0	0	0	0	0	0	0	0
236	0	33	left-sided	0	1	1	0	0	0	0	0	0	0
237	1	57	Pancolitis	0	1	1	0	0	0	1	0	0	0
238	0	43	Pancolitis	0	1	1	1	1	0	0	0	0	0
239	1	50	Undefined	0	Unknown	Unknown	Unkown	Unknown	Unknown	1	0	0	0
240	0	25	Unknown	0	1	1	0	0	0	0	0	0	0
241	1	41	Proctitis	0	1	0	0	0	0	0	0	0	0
242	0	30	left-sided	0	0	0	0	0	0	0	0	0	0
243	0	39	Proctitis	0	1	0	0	0	0	0	0	0	0
244	0	31	Unknown	0	1	1	0	0	0	1	0	0	0
245	1	62	Proctitis	0	1	1	0	0	0	0	0	0	0
246	1	19	Pancolitis	0	1	1	0	0	0	1	0	0	0
247	0	21	Pancolitis	0	1	1	0	0	0	0	0	0	0
248	0	17	Proctitis	0	1	0	0	0	0	0	0	0	0
249	1	34	Unknown	0	1	1	0	0	0	0	0	0	0
250	0	66	Unknown	0	1	1	0	0	0	0	0	0	0
251	1	30	left-sided	0	1	1	1	0	1	0	0	0	0
252	0	43	Pancolitis	0	0	0	0	0	0	0	0	0	0
253	1	7	Unknown	0	1	1	0	0	0	1	0	0	0
254	1	24	Proctitis	0	1	0	0	0	0	0	0	0	0
255	1	42	Proctitis	0	1	0	0	0	0	0	0	0	0
256	1	28	Proctitis	0	0	0	0	0	0	0	0	0	0
257	0	53	Unknown	0	1	1	0	0	0	0	0	0	0
258	0	24	left-sided	0	1	0	0	0	0	0	0	0	0
259	1	25	Pancolitis	0	0	0	1	0	1	0	1	0	0
260	0	15	Pancolitis	0	1	0	1	0	1	0	0	0	0
261	0	17	left-sided	0	1	0	0	0	0	0	0	0	0
262	1	35	Unknown	0	1	1	0	0	0	1	0	0	0
263	0	51	Unknown	0	1	0	0	0	0	0	0	0	0
264	1	19	left-sided	0	1	1	1	0	0	0	0	0	0
265	0	41	Proctitis	0	1	0	0	0	0	0	0	0	0
266	1	11	Pancolitis	0	1	1	0	0	0	0	0	0	0
267	0	36	Unknown	0	1	0	0	0	0	0	0	0	0
268	1	35	Pancolitis	0	0	0	0	0	0	1	0	0	0
269	0	15	Unknown	0	1	1	0	0	0	0	0	0	0
270	0	17	left-sided	0	1	1	0	0	0	0	0	0	0
271	1	33	Pancolitis	0	1	1	0	0	0	1	0	0	0
272	0	17	Pancolitis	0	0	0	0	0	0	0	0	0	0
273	1	53	left-sided	0	1	0	0	0	0	0	0	0	0
274	0	31	Unknown	0	0	1	0	0	0	0	0	0	0
275	0	13	Pancolitis	0	1	1	0	0	0	0	0	0	0
276	0	63	Proctitis	0	0	0	0	0	0	0	0	0	0
277	0	13	Pancolitis	0	1	1	0	0	0	1	0	0	0
278	0	40	Pancolitis	0	1	1	0	0	0	0	0	0	0
279	1	36	Proctitis	0	1	1	1	1	0	0	0	0	0
280	1	15	left-sided	0	1	1	0	0	0	0	0	0	0
281	1	26	Proctitis	0	0	0	0	0	0	0	0	0	0
282	1	31	Proctitis	0	1	1	0	0	0	0	0	0	0
283	1	29	Unknown	0	1	1	0	1	0	1	0	0	0
284	1	25	Unknown	0	1	1	0	0	0	0	0	0	0
285	0	58	Proctitis	0	0	0	0	0	0	0	0	0	0
286	0	26	Unknown	0	1	1	1	1	0	0	0	0	0
287	0	32	Pancolitis	0	0	0	0	0	0	0	0	0	0
288	1	30	left-sided	0	1	1	0	0	0	0	0	0	0
289	1	36	Proctitis	0	0	0	0	0	0	0	0	0	0
290	1	55	Pancolitis	0	1	1	1	1	0	1	0	0	0
291	0	26	left-sided	0	0	1	0	0	0	1	0	0	0
292	1	45	Pancolitis	0	0	0	0	0	0	0	0	0	0
293	1	22	Unknown	0	1	1	1	1	0	1	0	0	0
294	0	30	Unknown	0	1	1	0	0	0	0	0	0	0
295	0	26	Unknown	0	1	1	0	1	0	0	0	0	0
296	1	49	Pancolitis	0	0	0	0	0	0	0	0	0	0
297	0	20	left-sided	1	1	1	1	1	0	1	0	0	0
298	1	22	Proctitis	0	1	0	0	0	0	0	0	0	0
299	1	51	Unknown	0	1	1	0	0	0	0	0	0	0
300	1	36	Pancolitis	0	1	0	0	0	0	0	0	0	0
301	1	34	Proctitis	0	0	0	0	0	0	0	0	0	0
302	0	28	left-sided	0	0	0	0	0	0	0	0	0	0
303	1	15	Proctitis	0	1	0	0	0	0	0	0	0	0
304	0	31	Unknown	0	1	0	0	0	0	0	0	0	0
305	0	29	Pancolitis	0	1	1	1	0	0	0	0	0	0
306	0	35	Pancolitis	0	1	1	0	1	0	1	0	0	0
307	1	37	Pancolitis	0	1	1	0	0	0	1	0	0	0
308	0	40	Proctitis	0	1	0	0	0	0	0	0	0	0
309	1	15	Pancolitis	0	1	0	0	0	0	0	0	0	0
310	1	29	Pancolitis	0	0	0	0	0	0	1	0	0	0
311	1	16	Unknown	0	1	0	0	0	0	0	0	0	0
312	0	21	Pancolitis	0	1	1	0	1	0	0	0	0	0
313	0	9	Proctitis	0	1	1	0	0	0	0	0	0	0
314	1	7	Pancolitis	0	1	0	0	0	1	0	0	0	0
315	0	18	Unknown	0	1	1	0	0	0	0	0	0	0
316	1	43	Pancolitis	0	1	1	0	0	0	0	0	0	0
317	1	20	Unknown	0	1	1	0	1	0	1	0	0	0
318	0	12	Unknown	0	1	1	0	0	0	0	0	0	0
319	1	17	Pancolitis	0	0	0	0	0	0	0	0	0	0
320	0	23	Pancolitis	0	1	1	1	1	0	0	0	0	0
321	1	24	Unknown	0	1	1	0	0	0	0	0	0	0
322	1	43	Unknown	0	1	1	0	1	0	1	0	0	0
323	1	22	left-sided	0	1	1	0	0	0	0	0	0	0
324	1	84	Proctitis	1	1	0	0	0	0	0	0	0	0
325	0	33	left-sided	0	1	1	0	0	0	0	0	0	0
326	0	23	Unknown	0	0	0	0	0	0	0	0	0	0
327	1	66	Unknown	0	1	1	0	1	0	1	0	0	0
328	1	20	Pancolitis	0	0	0	0	0	0	0	0	0	0
329	1	23	Proctitis	0	1	0	0	0	0	0	0	0	0
330	0	71	Unknown	0	0	0	0	0	0	0	0	0	0
331	0	31	Proctitis	0	1	1	0	0	1	0	0	0	0
332	0	32	Pancolitis	0	1	1	0	1	0	0	0	0	0
333	1	45	Unknown	0	1	1	0	1	0	0	0	0	0
334	0	15	Right-sided	0	1	0	0	0	0	0	0	0	0
335	0	18	Proctitis	0	1	1	0	0	0	0	0	0	0
336	0	24	left-sided	0	1	1	0	0	0	0	0	0	0
337	1	42	left-sided	0	1	0	0	0	0	0	0	0	0
338	1	12	Proctitis	0	1	1	0	1	0	0	0	0	0
339	1	37	Pancolitis	0	1	1	0	0	0	0	0	0	0
340	1	24	Pancolitis	0	1	1	0	0	0	0	0	0	0
341	0	46	Pancolitis	0	1	1	0	0	1	0	0	0	0
342	1	28	left-sided	0	1	1	1	0	1	0	0	0	0
343	1	23	Pancolitis	0	1	1	0	1	0	0	0	0	0
344	0	36	Proctitis	0	1	0	0	0	0	0	0	0	0
345	0	12	left-sided	0	1	1	0	0	0	0	0	0	0
346	0	15	Unknown	0	1	1	0	0	0	0	0	0	0
347	1	65	Proctitis	0	0	0	0	0	0	0	0	0	0
348	0	13	Pancolitis	0	1	1	0	0	0	0	0	0	0
349	0	60	Pancolitis	0	1	1	0	1	0	0	0	0	0
350	1	39	Pancolitis	0	1	1	0	0	0	0	0	0	0
351	0	10	Pancolitis	0	1	1	0	1	0	1	0	0	0
352	1	63	Unknown	0	1	0	0	0	0	0	0	0	0
353	1	32	left-sided	0	1	1	1	1	0	0	0	0	0
354	1	22	Unknown	0	0	0	0	0	0	0	0	0	0
355	0	29	Unknown	0	1	1	0	0	0	0	0	0	0
356	0	39	left-sided	0	1	0	1	0	0	0	0	0	0
357	0	24	Unknown	0	1	0	0	0	0	0	0	0	0
358	1	49	Proctitis	0	0	0	0	0	0	0	0	0	0
359	0	62	Unknown	0	1	1	0	0	0	0	0	0	0
360	0	25	Unknown	0	1	0	0	0	0	0	0	0	0
361	1	53	Pancolitis	1	1	0	0	0	0	1	0	0	0
362	0	12	left-sided	0	1	1	0	0	0	0	0	0	0
363	1	29	Pancolitis	0	1	1	1	0	0	0	0	0	0
364	0	23	Unknown	0	1	1	0	1	0	0	0	0	0
365	1	69	Pancolitis	0	1	0	0	0	0	0	1	0	0
366	1	28	Pancolitis	0	1	1	0	1	0	1	0	0	0
367	1	52	left-sided	0	1	1	0	0	0	1	0	0	0
368	0	60	Pancolitis	0	0	0	0	0	0	0	0	0	0
369	0	33	Proctitis	0	0	0	0	0	0	0	0	0	0
370	0	29	left-sided	0	0	0	0	0	0	0	0	0	0
371	1	49	left-sided	0	1	1	1	1	0	0	0	0	0
372	0	4	Pancolitis	0	1	1	1	0	0	0	0	0	0
373	1	29	Proctitis	0	1	0	0	0	0	0	0	0	0
374	1	29	Proctitis	0	1	0	0	0	0	0	0	0	0
375	0	57	Pancolitis	0	1	1	0	0	0	0	0	0	0
376	0	38	Pancolitis	1	1	0	0	0	0	1	0	0	0
377	0	29	Pancolitis	0	1	0	0	0	0	0	0	0	0
378	0	21	left-sided	0	1	0	0	0	0	0	0	0	0
379	0	22	Proctitis	0	1	0	0	0	0	0	0	0	0
380	1	4	Proctitis	0	1	1	0	0	0	0	0	0	0
381	0	15	Pancolitis	0	1	1	0	0	0	0	0	0	0
382	0	16	left-sided	0	1	0	0	0	0	0	0	0	0
383	1	19	Proctitis	0	1	0	0	0	0	0	0	0	0
384	0	35	Pancolitis	0	1	1	1	1	0	0	0	0	0
385	1	38	left-sided	0	1	1	0	0	0	0	0	0	0
386	1	14	Pancolitis	0	1	1	1	1	0	0	0	0	0
387	1	38	Pancolitis	0	1	1	0	0	0	0	0	0	0
388	0	24	Pancolitis	0	1	1	1	0	0	0	0	0	0
389	0	21	Pancolitis	0	1	1	0	1	1	1	0	0	0
390	1	25	Pancolitis	0	1	1	0	0	0	1	0	0	0
391	0	50	left-sided	0	1	1	0	0	0	0	0	0	0
392	1	53	Pancolitis	0	1	1	0	0	0	1	0	0	0
393	0	46	Unknown	0	1	1	0	1	0	1	0	0	0
394	1	20	Pancolitis	0	1	1	0	0	0	0	0	0	0
395	1	32	Pancolitis	0	1	0	0	0	0	0	0	0	0
396	0	9	Pancolitis	0	0	0	0	0	0	0	0	0	0
397	1	31	left-sided	0	1	1	0	1	0	0	0	0	0
398	1	33	Unknown	0	1	0	0	0	0	0	0	0	0
399	1	68	left-sided	0	1	0	0	0	0	1	0	0	0
400	1	46	Pancolitis	0	0	0	0	0	0	0	0	0	0
401	0	70	Pancolitis	0	0	0	0	0	0	0	0	0	0
402	0	46	left-sided	0	1	1	0	0	0	1	0	0	0
403	0	35	Right-sided	0	1	0	0	0	0	0	0	0	0
404	1	33	left-sided	0	1	1	0	0	0	0	0	0	0
405	1	60	left-sided	0	1	1	0	0	0	0	0	0	0
406	0	62	Proctitis	0	1	0	0	0	0	0	0	0	0
407	0	21	left-sided	0	0	0	0	0	0	0	0	0	0
408	1	32	Proctitis	0	1	1	0	0	0	0	0	0	0
409	0	23	left-sided	0	1	0	0	0	0	0	0	0	0
410	1	14	Unknown	0	1	1	0	0	0	0	0	0	0
411	1	41	Pancolitis	0	0	0	0	0	0	0	0	0	0
412	0	15	Proctitis	0	1	1	0	0	0	0	0	0	0
413	0	61	left-sided	0	1	1	0	1	0	1	0	0	0
414	1	20	left-sided	0	1	1	0	0	0	0	0	0	0
415	1	74	Proctitis	0	0	0	0	0	0	0	0	0	0
416	0	38	Pancolitis	0	1	0	1	0	0	0	0	0	0
417	1	19	Pancolitis	0	1	1	0	0	0	0	0	0	0
418	1	20	left-sided	0	0	0	0	0	0	0	0	0	0
419	0	65	Pancolitis	0	0	0	0	0	0	0	0	0	0
420	1	30	Pancolitis	0	1	1	1	1	1	0	0	0	0
421	0	48	Pancolitis	0	1	1	1	0	1	0	0	0	0
422	1	17	Pancolitis	0	1	1	1	1	1	0	0	0	0
423	0	31	left-sided	0	0	0	0	0	0	0	0	0	0
424	1	26	Pancolitis	0	1	0	0	0	0	0	0	0	0
425	1	65	left-sided	0	1	0	0	0	0	0	0	0	0
426	0	31	Unknown	1	Unknown	Unknown	Unkown	Unknown	Unknown	1	0	0	0
427	0	31	Pancolitis	0	1	1	1	0	0	0	0	0	0
428	1	18	Pancolitis	0	1	1	1	0	0	0	0	0	0
429	1	48	Unknown	0	1	0	0	0	0	0	0	0	0
430	1	53	left-sided	0	1	1	0	0	0	0	0	0	0
431	1	26	left-sided	0	1	1	0	0	0	0	0	0	0
432	1	46	Unknown	0	1	0	0	0	0	0	0	0	0
433	0	30	Pancolitis	0	1	1	1	1	0	1	0	0	0
434	1	50	left-sided	0	1	0	0	0	0	0	0	0	0
435	0	15	Pancolitis	0	1	0	0	0	0	0	0	0	0
436	1	29	right-sided	0	1	1	0	1	0	1	0	0	0
437	0	3	left-sided	0	0	0	0	0	0	0	0	0	0
438	0	32	left-sided	0	1	1	0	0	0	1	0	0	0
439	1	15	Unknown	0	1	1	0	1	0	1	0	0	0
440	0	26	Pancolitis	0	1	1	0	0	0	0	0	0	0
441	0	24	left-sided	0	0	0	0	0	0	0	0	0	0
442	1	17	Unknown	0	1	1	0	1	0	1	0	0	0
443	1	19	Pancolitis	0	1	1	0	1	0	1	0	0	0
444	1	29	Proctitis	0	1	0	0	0	0	0	0	0	0
445	0	15	Pancolitis	0	1	1	0	1	0	0	1	1	0
446	1	24	Pancolitis	0	1	1	0	0	0	0	0	0	0
447	1	48	left-sided	0	1	1	0	0	0	0	0	0	0
448	0	25	Proctitis	0	1	0	0	0	0	0	0	0	0
449	0	53	Proctitis	0	1	1	0	1	0	0	0	0	0
450	1	27	left-sided	0	1	1	0	0	0	0	0	0	0
451	1	16	Unknown	0	1	1	0	0	0	0	0	0	0
452	1	27	left-sided	0	1	0	0	0	0	0	0	0	0
453	0	37	left-sided	0	1	1	0	0	0	0	0	0	0
454	0	12	left-sided	0	1	1	0	0	0	0	0	0	0
455	0	24	Unknown	0	Unknown	Unknown	Unkown	Unknown	Unknown	1	0	0	0
456	1	37	Pancolitis	0	1	1	0	1	0	0	0	0	0
457	1	38	left-sided	0	1	1	0	0	0	1	0	0	0
458	0	33	left-sided	0	1	1	1	1	0	0	0	0	0
459	1	42	Proctitis	0	1	1	0	0	0	0	0	0	0
460	1	15	Pancolitis	0	0	0	0	0	0	0	0	0	0
461	0	72	left-sided	0	1	1	0	0	0	0	0	0	0
462	0	37	Proctitis	0	0	0	0	0	0	0	0	0	0
463	1	23	Proctitis	0	1	1	0	0	0	0	0	0	0
464	0	13	Unknown	0	0	0	0	0	0	0	0	0	0
465	1	26	Pancolitis	0	1	1	1	0	0	0	0	0	0
466	1	10	left-sided	0	1	1	0	1	0	1	0	0	0
467	0	34	Unknown	0	1	0	0	0	0	0	0	0	0
468	1	24	left-sided	0	1	1	0	0	0	0	0	0	0
469	1	73	Pancolitis	0	1	1	0	0	0	0	0	0	0
470	1	33	Pancolitis	0	1	1	0	0	0	0	0	0	0
471	1	21	Right-sided	0	1	0	0	0	0	0	0	0	0
472	1	25	Unknown	0	1	1	0	0	0	0	0	0	0
473	1	24	Proctitis	0	1	0	0	0	0	0	0	0	0
474	1	23	Proctitis	0	1	1	1	0	0	0	0	0	0
475	0	22	Pancolitis	0	1	1	0	0	0	0	0	0	0
476	0	17	Unknown	0	0	0	0	0	0	0	0	0	0
477	1	25	Unknown	0	1	1	0	0	0	1	0	0	0
478	1	48	Proctitis	0	1	0	0	0	0	0	0	0	0
479	1	63	Pancolitis	0	1	1	0	1	0	1	0	0	0
480	1	16	Pancolitis	0	1	1	0	0	0	1	0	0	0
481	1	10	left-sided	0	1	1	0	0	0	0	0	0	0
482	0	53	Unknown	0	Unknown	Unknown	Unkown	Unknown	Unknown	1	0	0	0
483	1	8	Unknown	0	0	1	0	0	0	1	0	0	0
484	1	20	left-sided	0	1	1	1	0	1	0	0	0	0
485	1	34	Pancolitis	0	0	0	0	0	0	0	0	0	0
486	1	15	Unknown	0	1	1	0	0	0	0	0	0	0
487	0	19	Proctitis	0	1	1	0	0	0	0	0	0	0
488	0	73	left-sided	0	0	0	0	0	0	0	0	0	0
489	0	40	Pancolitis	0	1	0	1	1	1	0	0	0	0
490	0	8	Pancolitis	0	0	0	0	0	0	0	0	0	0
491	1	14	left-sided	0	1	1	0	0	0	0	0	0	0
492	0	16	left-sided	0	1	1	1	1	1	0	0	0	0
493	1	42	Pancolitis	0	0	0	0	0	0	0	0	0	0
494	0	43	Proctitis	0	1	1	1	1	0	1	0	0	0
495	0	31	Unknown	0	0	0	0	0	0	0	0	0	0
496	1	12	left-sided	0	0	0	0	0	0	0	0	0	0
497	0	38	Pancolitis	0	1	0	0	0	0	0	0	0	0
498	1	77	Unknown	0	0	0	0	0	0	0	0	0	0
499	0	24	Proctitis	0	1	0	0	0	0	0	0	0	0
500	1	24	Pancolitis	0	1	0	0	0	0	0	0	0	0
501	0	54	Pancolitis	0	0	0	0	0	0	0	0	0	0
502	0	52	left-sided	0	1	0	0	0	0	0	0	0	0
503	0	39	left-sided	0	1	0	0	0	0	0	0	0	0
504	0	38	Proctitis	0	0	0	0	0	0	0	0	0	0
505	1	20	Pancolitis	0	1	1	1	0	1	0	0	0	0
506	1	37	Unknown	0	1	1	0	0	0	0	0	0	0
507	1	38	Pancolitis	0	1	1	1	0	1	0	0	0	0
508	0	26	Pancolitis	0	0	0	0	0	0	0	0	0	0
509	1	17	Pancolitis	0	1	1	0	0	0	0	0	0	0
510	0	38	left-sided	0	1	0	0	0	0	0	0	0	0
511	1	20	left-sided	0	1	1	1	0	0	1	0	0	0
512	1	20	Pancolitis	0	1	1	0	0	0	0	0	0	0
513	1	33	Pancolitis	0	1	0	0	0	0	0	0	0	0
514	1	22	Pancolitis	0	1	1	0	0	1	0	0	0	0
515	1	35	left-sided	0	1	0	0	0	0	0	0	0	0
516	0	57	Pancolitis	1	1	1	0	1	0	1	1	1	1
517	0	37	Pancolitis	0	0	0	0	0	0	0	0	0	0
518	0	16	Unknown	0	1	1	1	1	0	1	0	0	0
519	1	14	right-sided	0	1	0	0	0	0	0	1	0	0
520	0	35	Proctitis	0	1	0	0	0	0	0	0	0	0
521	1	16	Pancolitis	0	1	1	1	1	0	0	0	0	0
522	1	49	Pancolitis	0	0	1	1	1	0	0	0	0	0
523	0	16	left-sided	0	1	1	0	1	0	0	0	0	0
524	1	18	Pancolitis	0	1	1	0	0	0	0	0	0	0
525	1	23	Pancolitis	0	1	1	0	0	0	0	1	0	1
526	0	18	Pancolitis	0	0	0	0	0	0	0	0	0	0
527	0	19	left-sided	0	1	1	0	0	0	0	0	0	0
528	1	16	Pancolitis	0	1	1	0	0	0	0	0	0	0
529	0	31	left-sided	0	0	0	0	0	0	0	0	0	0
530	1	48	left-sided	0	1	0	0	0	0	0	0	0	0
531	1	18	left-sided	0	1	0	0	0	0	0	0	0	0
532	1	31	Proctitis	0	1	0	0	0	0	0	0	0	0
533	1	53	Pancolitis	0	0	0	0	0	0	0	0	0	0
534	1	18	Proctitis	0	1	1	0	0	0	0	0	0	0
535	1	62	Pancolitis	0	0	0	0	0	0	0	0	0	0
536	0	33	Pancolitis	0	1	0	1	1	0	0	0	0	0
537	1	54	Proctitis	0	1	0	0	0	0	0	0	0	0
538	0	39	Proctitis	0	1	0	0	0	0	0	0	0	0
539	1	44	Pancolitis	0	1	1	0	0	0	0	0	0	0
540	1	37	Pancolitis	0	0	0	0	0	0	0	0	0	0
541	1	19	Unknown	0	Unknown	Unknown	Unkown	Unknown	Unknown	1	0	0	0
542	0	48	Pancolitis	0	1	1	1	1	1	0	0	0	0
543	0	18	Pancolitis	0	1	1	0	1	1	0	0	0	0
544	0	25	Pancolitis	0	1	1	0	0	0	1	0	0	0
545	1	28	Unknown	0	1	0	0	0	0	0	0	0	0
546	1	67	Proctitis	0	0	0	0	0	0	0	0	0	0
547	0	44	Pancolitis	0	0	0	0	0	0	0	0	0	0
548	1	9	Pancolitis	0	1	1	0	0	0	0	0	0	0
549	1	68	right-sided	0	1	0	0	0	0	0	0	0	0
550	0	31	left-sided	0	1	0	0	0	0	0	0	0	0
551	0	54	Proctitis	0	0	0	0	0	0	0	0	0	0
552	1	30	Proctitis	0	1	0	0	0	0	0	0	0	0
553	1	20	Proctitis	0	0	0	0	0	0	0	0	0	0
554	0	22	left-sided	0	1	1	1	1	0	0	0	0	0
555	1	23	left-sided	0	1	0	0	0	0	0	0	0	0
556	1	21	Pancolitis	0	1	1	0	0	0	0	0	0	0
557	1	26	Pancolitis	0	1	1	0	0	0	1	0	0	0
558	1	23	left-sided	0	0	0	0	0	0	0	0	0	0
559	0	52	Unknown	0	Unknown	Unknown	Unkown	Unknown	Unknown	Unknown	0	0	0
560	1	64	Pancolitis	0	1	0	1	1	0	1	0	0	0
561	0	9	Pancolitis	0	1	1	1	0	0	0	0	0	0
562	0	31	left-sided	0	1	0	0	0	0	0	0	0	0
563	0	22	left-sided	0	1	1	0	0	0	0	0	0	0
564	0	23	Proctitis	0	1	1	0	0	0	0	0	0	0
565	1	70	left-sided	0	1	1	1	0	0	0	0	0	0
566	0	38	Pancolitis	0	0	0	0	0	0	0	0	0	0
567	0	27	Unknown	0	1	0	0	0	0	0	0	0	0
568	0	19	Proctitis	0	1	0	0	0	0	0	0	0	0
569	1	23	left-sided	0	1	1	0	0	0	1	0	0	0
570	1	24	Pancolitis	0	1	0	0	0	0	0	1	0	0
571	0	16	Proctitis	0	1	1	1	1	1	0	0	0	0
572	0	43	left-sided	0	0	0	0	0	0	0	0	0	0
573	0	67	Unknown	0	0	0	0	0	0	1	0	0	0
574	0	40	Unknown	0	Unknown	Unknown	Unkown	Unknown	Unknown	Unknown	0	0	0
575	0	39	Pancolitis	0	1	0	0	0	0	0	0	0	0
576	1	43	Proctitis	0	1	0	0	0	0	0	0	0	0
577	0	29	Unknown	0	1	0	0	0	0	0	0	0	0
578	1	56	Proctitis	0	1	0	0	0	0	0	0	0	0
579	1	46	Proctitis	0	1	0	0	0	0	0	0	0	0
580	0	45	Proctitis	0	1	1	0	0	0	0	0	0	0
581	1	46	Unknown	0	1	1	0	1	0	1	0	0	0
582	1	29	Pancolitis	0	1	1	0	0	0	0	0	0	0
583	1	31	right-sided	0	1	0	0	0	0	0	1	0	0
584	1	17	Unknown	0	1	0	0	0	0	0	0	0	0
585	0	23	Pancolitis	0	1	1	0	1	0	1	0	0	0
586	1	21	left-sided	0	1	0	0	0	0	0	0	0	0
587	0	17	left-sided	0	1	1	0	1	1	0	0	0	0
588	1	71	left-sided	0	1	0	0	0	0	0	0	0	0
589	1	33	Pancolitis	0	1	1	1	1	0	0	0	0	0
590	0	63	Unknown	0	0	0	0	0	0	0	0	0	0
591	1	19	Pancolitis	0	1	0	0	0	0	0	0	0	0
592	0	51	Pancolitis	0	1	0	0	0	0	0	0	0	0
593	1	42	Unknown	0	1	0	0	0	0	0	0	0	0
594	0	60	Pancolitis	0	1	1	0	1	0	1	0	0	0
595	0	33	left-sided	0	1	0	0	0	0	0	0	0	0
596	0	22	Unknown	0	1	0	0	0	0	0	0	0	0
597	1	32	Pancolitis	0	1	0	0	0	0	0	1	0	0
598	0	26	Unknown	0	1	0	0	0	0	0	0	0	0
599	1	30	Proctitis	0	1	0	0	0	0	0	0	0	0
600	1	24	left-sided	0	1	1	1	0	1	0	0	0	0
601	1	48	Pancolitis	0	0	0	0	0	0	0	0	0	0
602	1	27	left-sided	0	1	0	0	0	0	0	0	0	0
603	1	59	Pancolitis	0	1	1	0	0	0	0	0	0	0
604	0	29	left-sided	0	1	1	0	0	0	0	0	0	0
605	1	38	Unknown	0	Unknown	Unknown	Unkown	Unknown	Unknown	Unknown	0	0	0
606	1	71	Proctitis	0	0	0	0	0	0	0	0	0	0
607	0	49	Pancolitis	0	1	1	1	0	0	0	0	0	0
608	0	57	left-sided	0	1	1	0	0	0	0	0	0	0
609	1	37	Unknown	0	1	1	0	0	0	1	0	0	0
610	0	40	Proctitis	0	0	0	0	0	0	0	0	0	0
611	0	21	Right-sided	0	0	0	0	0	0	0	0	0	0
612	0	8	Proctitis	0	1	0	0	0	0	0	0	0	0
613	1	44	Right-sided	0	1	1	0	0	1	0	0	0	0
614	1	57	Right-sided	0	0	0	0	0	0	0	0	0	0
615	1	12	Pancolitis	0	1	1	1	0	0	0	0	0	0
616	1	57	Pancolitis	0	0	0	0	0	0	0	0	0	0
617	0	28	Pancolitis	0	1	1	0	0	0	0	0	0	0
618	0	36	Proctitis	0	1	1	0	0	0	0	0	0	0
619	0	51	Unknown	0	1	0	0	0	0	0	0	0	0
620	1	23	Unknown	0	0	0	0	0	0	0	0	0	0
621	1	34	Right-sided	0	0	0	0	0	0	0	0	0	0
622	1	29	Proctitis	0	1	0	0	0	0	0	0	0	0
623	1	20	left-sided	0	1	1	1	1	0	0	0	0	0
624	1	39	Proctitis	0	0	0	0	0	0	0	0	0	0
625	0	41	Pancolitis	0	1	0	0	0	0	0	1	0	0
626	0	54	Pancolitis	0	Unknown	Unknown	Unkown	Unknown	Unknown	Unknown	0	0	0
627	0	17	left-sided	0	1	0	0	0	0	0	0	0	0
628	0	32	Pancolitis	0	0	0	0	0	0	0	0	0	0
629	1	17	Pancolitis	0	1	1	0	0	0	0	0	0	0
630	0	26	Pancolitis	0	1	1	0	0	0	0	0	0	0
631	1	68	Pancolitis	0	1	1	0	0	0	0	0	0	0
632	0	27	Proctitis	0	0	1	0	1	0	0	1	0	1
633	1	39	Pancolitis	0	1	1	0	1	1	1	0	0	0
634	0	18	Pancolitis	0	0	0	0	0	1	0	0	0	0
635	0	24	Pancolitis	0	1	1	0	0	0	0	0	0	0
636	1	17	Pancolitis	0	1	0	0	0	0	0	0	0	0
637	1	31	Unknown	0	Unknown	Unknown	Unkown	Unknown	Unknown	Unknown	0	0	0
638	0	52	right-sided	0	0	1	0	1	1	1	0	0	0
639	1	26	left-sided	0	0	0	0	0	0	0	0	0	0
640	1	17	Pancolitis	0	0	1	1	1	1	1	0	0	0
641	1	19	left-sided	0	1	1	0	0	0	0	0	0	0
642	0	16	Pancolitis	0	0	0	0	0	0	0	0	0	0
643	1	56	Pancolitis	0	1	0	0	0	0	0	0	0	0
644	1	21	Proctitis	0	1	1	0	0	0	0	0	0	0
645	1	61	Undefined	0	1	1	0	0	0	0	0	0	0
646	0	37	left-sided	0	1	1	0	0	0	0	0	0	0
647	0	20	Proctitis	0	0	0	0	0	0	0	0	0	0
648	0	34	Undefined	0	1	1	0	0	0	0	0	0	0
649	1	72	Pancolitis	0	0	0	0	0	0	0	0	0	0
650	1	46	Proctitis	0	0	0	0	0	0	0	0	0	0
651	0	19	Pancolitis	0	1	0	1	1	1	0	0	0	0
652	0	31	Right-sided	0	1	0	1	0	0	0	0	0	0
653	1	24	Pancolitis	0	1	1	1	1	0	0	0	0	0
654	1	77	Pancolitis	0	1	0	0	0	0	0	1	0	0
655	0	11	Pancolitis	0	0	0	0	0	0	0	0	0	0
656	1	14	Pancolitis	0	0	0	0	0	0	0	0	0	0
657	1	27	Pancolitis	0	1	1	1	0	0	0	0	0	0
658	0	29	Pancolitis	0	1	1	0	0	0	0	0	0	0
659	0	66	Pancolitis	0	0	0	0	0	0	0	0	0	0
660	1	59	Proctitis	0	0	0	0	0	0	0	0	0	0
661	0	33	Undefined	0	0	0	0	0	0	0	0	0	0
662	0	42	Proctitis	0	1	0	0	0	0	0	0	0	0
663	0	0	Pancolitis	0	1	1	0	1	0	1	0	0	0
664	1	18	Undefined	0	1	0	1	0	0	0	0	0	0
665	0	32	left-sided	0	1	1	0	0	0	0	0	0	0
666	1	24	Proctitis	0	0	0	0	0	0	0	0	0	0
667	0	25	Undefined	0	1	1	0	0	0	0	0	0	0
668	0	18	left-sided	0	1	1	0	0	0	0	0	0	0
669	0	36	Pancolitis	0	1	1	0	0	0	0	0	0	0
670	0	49	Pancolitis	0	1	1	1	1	0	0	0	0	0
671	1	30	left-sided	0	0	0	0	0	0	0	0	0	0
672	0	32	left-sided	0	1	0	0	0	0	0	0	0	0
673	0	31	Undefined	0	0	0	0	0	0	0	0	0	0
674	0	38	Proctitis	0	0	0	0	0	0	0	0	0	0
675	1	29	Pancolitis	0	1	1	1	0	1	0	0	0	0
676	1	48	Pancolitis	0	1	1	1	0	0	0	0	0	0
677	1	55	Proctitis	0	1	1	0	0	0	0	0	0	0
678	1	40	Proctitis	0	0	0	0	0	0	0	0	0	0
679	0	54	left-sided	0	0	0	0	0	0	0	0	0	0
680	0	25	left-sided	0	0	0	0	0	0	0	0	0	0
681	1	15	Pancolitis	0	1	1	1	1	0	0	0	0	0
682	1	17	left-sided	0	1	0	0	0	0	0	0	0	0
683	0	34	Proctitis	0	0	0	0	0	0	0	0	0	0
684	1	58	Proctitis	0	1	1	0	0	0	0	0	0	0
685	0	71	Pancolitis	1	0	0	0	0	0	0	1	0	0
686	1	44	Pancolitis	0	1	0	0	0	0	0	0	0	0
687	1	19	Pancolitis	0	1	1	0	0	0	0	0	0	0
688	1	46	left-sided	0	1	1	0	0	0	0	0	0	0
689	1	55	Proctitis	0	0	0	0	0	0	0	0	0	0
690	0	14	Pancolitis	0	1	1	0	0	0	0	0	0	0
691	0	23	Pancolitis	0	0	0	0	0	0	1	0	0	0
692	0	53	Pancolitis	0	1	1	1	1	1	0	0	0	0
693	1	43	Undefined	0	0	0	0	0	0	0	0	0	0
694	1	71	Pancolitis	0	1	0	0	0	0	0	0	0	0
695	1	17	Pancolitis	0	1	1	1	1	1	0	0	0	0
696	1	40	Unknown	0	0	0	0	0	0	1	0	0	0
697	0	15	Pancolitis	0	0	0	0	0	0	0	0	0	0
698	0	33	Proctitis	0	0	0	0	0	0	0	0	0	0
699	1	39	Right-sided	0	1	1	1	0	0	0	0	0	0
700	1	71	Pancolitis	0	0	0	0	0	0	0	0	0	0
701	1	45	Proctitis	0	1	0	0	0	0	0	0	0	0
702	0	37	Proctitis	0	0	0	0	0	0	0	0	0	0
703	0	13	Pancolitis	0	0	0	0	0	0	0	0	0	0
704	0	24	Proctitis	0	1	0	0	0	0	0	0	0	0
705	0	47	Right-sided	0	1	1	1	0	0	0	0	0	0
706	0	27	Proctitis	0	0	0	0	0	0	0	0	0	0
707	1	70	Proctitis	0	0	0	0	0	0	0	0	0	0
708	1	52	Proctitis	0	0	0	0	0	0	0	0	0	0
709	0	15	left-sided	0	1	1	0	0	0	1	0	0	0
710	0	76	Proctitis	0	1	0	0	0	0	0	0	0	0
711	0	38	left-sided	0	1	1	1	1	1	0	0	0	0
712	1	63	Right-sided	0	0	0	0	0	0	0	0	0	0
713	1	23	Pancolitis	0	1	0	0	0	0	0	0	0	0
714	1	22	Proctitis	0	0	0	0	0	0	0	0	0	0
715	0	12	left-sided	0	1	1	0	0	0	0	0	0	0
716	1	38	Proctitis	0	1	0	0	0	0	0	0	0	0
717	1	20	Proctitis	0	0	0	0	0	0	0	0	0	0
718	0	34	Proctitis	0	0	0	0	0	0	0	0	0	0
719	1	27	left-sided	0	0	0	0	0	0	0	0	0	0
720	0	14	Pancolitis	0	1	0	0	1	0	0	0	0	0
721	0	16	Pancolitis	0	0	0	0	0	0	0	0	0	0
722	0	12	left-sided	0	1	1	1	1	0	0	0	0	0
723	1	20	Proctitis	0	1	0	0	0	0	0	0	0	0
724	0	58	Pancolitis	0	1	1	0	0	1	0	0	0	0
725	1	35	Proctitis	0	0	0	0	0	0	0	0	0	0
726	1	31	left-sided	0	1	1	1	0	0	0	0	0	0
727	1	27	Proctitis	0	1	0	0	0	0	0	0	0	0
728	0	61	Right-sided	0	0	0	0	0	0	0	0	0	0
729	1	16	Unknown	1	Unknown	Unknown	Unkown	Unknown	Unknown	1	0	0	0
730	1	65	Pancolitis	0	0	0	0	0	0	0	0	0	0
731	1	32	Pancolitis	0	1	1	0	1	0	0	0	0	0
732	0	10	Pancolitis	0	1	1	0	0	0	1	0	0	0
733	0	22	Pancolitis	0	1	1	0	0	0	0	0	0	0
734	0	21	Pancolitis	0	0	0	0	0	0	0	0	0	0
735	1	23	Pancolitis	0	1	0	0	0	0	0	1	0	0
736	1	14	left-sided	0	1	1	0	0	0	0	0	0	0
737	0	52	Pancolitis	0	0	0	0	0	0	1	0	0	0
738	1	57	Pancolitis	0	1	1	1	1	1	0	0	0	0
739	0	22	right-sided	0	0	0	0	0	0	0	1	0	0
740	1	23	Pancolitis	0	0	0	0	0	0	0	0	0	0
741	0	22	Pancolitis	0	1	1	1	0	0	0	0	0	0
742	0	53	Pancolitis	0	1	1	0	0	0	0	0	0	0
743	0	32	Pancolitis	0	1	0	0	0	0	0	0	0	0
744	0	18	left-sided	0	1	0	0	0	0	0	0	0	0
745	0	37	Pancolitis	0	1	1	1	1	0	0	0	0	0
746	0	20	left-sided	0	0	0	0	0	0	0	0	0	0
747	0	21	left-sided	0	0	0	0	0	0	0	0	0	0
748	0	43	Pancolitis	0	1	1	1	0	1	0	0	0	0
749	1	28	Pancolitis	0	0	0	0	0	0	0	0	0	0
750	1	61	Unknown	0	1	0	0	0	0	0	0	0	0
751	1	30	Unknown	0	1	1	1	0	0	0	0	0	0
752	0	61	left-sided	0	0	0	0	0	0	0	0	0	0
753	1	16	Pancolitis	0	1	1	1	0	0	0	0	0	0
754	0	15	Pancolitis	0	0	0	0	0	0	0	0	0	0
755	1	24	Unknown	0	1	0	0	0	0	0	0	0	0
756	0	23	left-sided	0	1	1	0	0	0	0	0	0	0
757	1	59	Pancolitis	0	1	1	0	0	0	0	0	0	0
758	0	28	Proctitis	0	1	1	0	0	0	0	0	0	0
759	0	59	Unknown	0	1	0	0	0	0	0	0	0	0
760	1	12	Unknown	0	1	1	1	1	1	1	0	0	0
761	1	4	Pancolitis	0	1	0	0	0	0	0	1	0	0
762	0	23	Pancolitis	0	1	1	0	1	0	1	0	0	0
763	1	23	left-sided	0	1	1	1	1	1	0	0	0	0
764	1	47	Right-sided	0	0	0	0	0	0	0	0	0	0
765	1	69	Pancolitis	0	0	0	0	0	0	1	0	0	0
766	1	38	Pancolitis	0	1	0	0	1	0	0	0	0	0
767	1	11	Proctitis	0	1	0	0	0	0	0	0	0	0
768	1	66	Pancolitis	0	0	0	0	0	0	0	0	0	0
769	0	53	Proctitis	0	1	1	0	0	0	0	0	0	0
770	0	50	Proctitis	0	1	1	1	0	1	0	0	0	0
771	1	17	Pancolitis	0	1	1	1	0	0	0	0	0	0
772	0	32	Proctitis	0	1	1	1	0	0	0	0	0	0
773	0	30	left-sided	0	1	1	1	0	0	1	0	0	0
774	0	75	Pancolitis	0	0	0	0	0	0	0	0	0	0
775	1	20	Pancolitis	0	1	0	0	0	0	0	0	0	0
776	0	28	left-sided	0	1	1	0	0	0	0	0	0	0
777	1	36	Pancolitis	0	1	1	1	1	1	0	0	0	0
778	0	11	left-sided	0	1	1	1	0	0	0	0	0	0
779	1	53	Right-sided	0	0	0	0	0	0	0	0	0	0
780	1	67	left-sided	0	1	1	1	0	0	0	0	0	0
781	1	39	Proctitis	0	1	0	0	0	0	0	0	0	0
782	0	24	Right-sided	0	0	0	0	0	0	0	0	0	0
783	0	24	Proctitis	0	0	0	0	0	0	0	0	0	0
784	0	28	Pancolitis	0	1	1	0	0	0	0	0	0	0
785	1	75	Unknown	0	1	0	0	0	0	0	0	0	0
786	1	15	Pancolitis	0	1	1	1	1	0	1	0	0	0
787	1	35	Pancolitis	0	1	1	1	1	1	0	0	0	0
788	1	20	left-sided	0	1	1	0	1	1	0	0	0	0
789	1	48	left-sided	0	1	1	1	1	1	0	0	0	0
790	1	38	Pancolitis	0	0	0	0	0	0	0	0	0	0
791	0	28	Right-sided	0	1	1	0	0	0	0	0	0	0
792	1	27	left-sided	0	1	1	1	1	1	0	0	0	0
793	0	30	Unknown	0	1	0	0	0	0	0	0	0	0
794	1	65	Pancolitis	0	0	0	0	0	0	1	0	0	0
795	1	33	left-sided	0	1	1	0	0	0	0	0	0	0
796	0	22	Proctitis	0	0	0	0	0	0	0	0	0	0
797	1	56	Pancolitis	0	1	1	0	0	0	0	0	0	0
798	0	32	Unknown	0	1	1	0	0	0	0	0	0	0
799	1	40	Pancolitis	0	1	1	1	1	1	0	0	0	0
800	1	14	Pancolitis	0	1	1	1	1	0	0	0	0	0
801	1	62	Right-sided	0	1	1	1	1	1	0	0	0	0
802	0	51	left-sided	0	0	0	0	0	0	0	0	0	0
803	0	30	left-sided	0	1	0	0	0	0	0	0	0	0
804	1	28	Right-sided	0	0	0	0	0	0	0	0	0	0
805	1	24	Unknown	0	0	0	0	0	0	0	1	0	0
806	0	49	Proctitis	0	1	0	0	0	0	0	0	0	0
807	1	47	Undefined	0	0	0	0	0	0	0	1	0	0
808	0	25	Proctitis	0	0	0	0	0	0	0	0	0	0
809	0	21	Right-sided	0	0	0	0	0	0	0	0	0	0
810	1	54	Proctitis	0	0	0	0	0	0	0	0	0	0
811	0	52	Proctitis	0	0	0	0	0	0	0	0	0	0
812	0	54	Pancolitis	0	1	1	1	1	1	0	0	0	0
813	1	21	Right-sided	0	1	0	0	0	0	0	0	0	0
814	1	47	Pancolitis	0	0	0	0	0	0	0	0	0	0
815	0	45	Proctitis	0	0	0	0	0	0	0	0	0	0
816	0	40	Right-sided	0	1	0	0	0	0	0	0	0	0
817	1	25	Proctitis	0	0	0	0	0	0	0	0	0	0
818	0	11	Unknown	0	1	1	1	0	0	0	0	0	0
819	1	38	Pancolitis	0	1	0	1	0	1	0	0	0	0
820	0	32	Right-sided	0	1	0	0	0	0	0	0	0	0
821	1	45	Right-sided	0	0	0	0	0	0	0	0	0	0
822	0	60	Proctitis	1	1	1	0	0	0	0	0	0	0
823	1	17	left-sided	0	0	0	0	0	0	0	0	0	0
824	0	37	Proctitis	0	0	0	0	0	0	0	0	0	0
825	1	61	Pancolitis	0	1	1	0	1	1	1	0	0	0
826	1	33	Proctitis	0	0	0	0	0	0	0	0	0	0
827	1	17	Pancolitis	0	1	1	1	1	0	0	0	0	0
828	1	11	left-sided	0	0	0	0	0	0	0	0	0	0
829	0	18	Pancolitis	0	0	0	0	0	0	0	0	0	0
830	1	43	Pancolitis	0	1	1	0	0	0	0	0	0	0
831	1	38	Proctitis	0	1	1	1	1	1	0	0	0	0
832	1	29	Pancolitis	0	1	1	0	0	0	0	1	0	0
833	1	13	left-sided	0	1	1	1	0	0	0	0	0	0
834	0	29	Pancolitis	0	1	0	0	0	0	0	0	0	0
835	0	47	Pancolitis	0	1	1	0	1	0	1	0	0	0
836	0	28	Pancolitis	0	0	0	0	0	0	0	0	0	0
837	0	28	Proctitis	0	1	1	1	1	1	0	0	0	0
838	0	14	left-sided	0	0	0	0	0	0	0	0	0	0
839	0	22	Pancolitis	0	0	0	0	0	0	0	0	0	0
840	0	6	Pancolitis	0	1	1	1	0	0	0	0	0	0
841	0	32	Undefined	0	1	0	0	0	0	0	0	0	0
842	0	24	Proctitis	0	1	1	0	0	0	0	0	0	0
843	1	12	Unknown	0	1	1	0	0	0	0	0	0	0
844	1	32	Pancolitis	0	1	1	0	0	0	0	1	0	0
845	1	75	left-sided	0	1	1	0	0	0	0	0	0	0
846	0	9	Pancolitis	0	1	1	1	0	1	0	0	0	0
847	1	29	Pancolitis	0	1	1	1	0	0	0	0	0	0
848	1	22	Right-sided	0	0	0	0	0	0	0	0	0	0
849	1	18	Pancolitis	0	1	1	1	0	1	0	0	0	0
850	1	16	Proctitis	0	0	0	0	0	0	0	0	0	0
851	1	61	Pancolitis	0	1	1	1	0	0	0	0	0	0
852	1	18	Pancolitis	0	1	0	0	0	0	0	0	0	0
853	0	47	Pancolitis	0	0	0	0	0	0	0	0	0	0
854	1	46	Right-sided	0	0	0	0	0	0	0	0	0	0
855	0	15	left-sided	0	0	0	0	0	0	0	0	0	0
856	1	13	Pancolitis	0	1	0	0	0	0	0	0	0	0
857	1	31	left-sided	0	1	1	1	1	1	0	0	0	0
858	1	59	Right-sided	0	1	0	0	0	0	0	0	0	0
859	1	16	Pancolitis	0	1	1	0	0	0	1	0	0	0
860	1	60	left-sided	0	1	1	0	1	0	1	0	0	0
861	0	31	left-sided	0	0	0	0	0	0	0	0	0	0
862	1	20	left-sided	0	0	0	0	0	0	0	0	0	0
863	1	16	Unknown	1	1	0	0	0	0	1	0	0	0
864	0	46	Pancolitis	0	1	1	0	0	0	0	0	0	0
865	1	35	left-sided	0	1	1	0	0	0	0	0	0	0
866	1	57	Pancolitis	0	1	1	1	0	0	0	0	0	0
867	0	26	left-sided	0	0	0	0	0	0	0	0	0	0
868	1	19	Unknown	0	0	0	0	0	0	0	0	0	0
869	1	44	Pancolitis	0	1	0	1	0	0	0	0	0	0
870	1	23	Pancolitis	0	1	1	1	1	1	1	0	0	0
871	0	50	left-sided	0	0	0	0	0	0	0	0	0	0
872	1	19	Pancolitis	0	1	1	0	0	0	0	0	0	0
873	0	41	Pancolitis	0	1	1	0	0	0	1	0	0	0
874	1	36	left-sided	0	0	0	0	0	0	0	0	0	0
875	1	21	Pancolitis	0	0	0	0	0	0	0	0	0	0
876	1	41	left-sided	0	0	0	0	0	0	0	0	0	0
877	0	66	left-sided	0	0	0	0	0	0	0	0	0	0
878	1	19	Right-sided	0	1	1	0	0	0	1	0	0	0
879	1	56	left-sided	0	1	1	1	1	1	0	0	0	0
880	0	35	Proctitis	0	0	0	0	0	0	0	0	0	0
881	0	27	Pancolitis	0	0	0	0	0	0	0	0	0	0
882	0	18	Pancolitis	0	1	1	1	1	1	0	0	0	0
883	1	32	left-sided	0	1	1	1	0	1	0	0	0	0
884	0	68	Undefined	0	0	0	0	0	0	0	1	0	0
885	0	26	Proctitis	0	0	0	0	0	0	0	0	0	0
886	0	28	Unknown	0	0	0	0	0	0	0	0	0	0
887	0	31	Proctitis	0	0	0	0	0	0	0	0	0	0
888	0	55	right-sided	0	0	0	0	0	0	0	1	0	0
889	0	29	left-sided	0	0	1	0	0	0	0	0	0	0
890	1	18	Unknown	0	0	0	0	0	0	0	1	0	0
891	0	16	Proctitis	0	0	0	0	0	0	0	0	0	0
892	1	28	Pancolitis	0	0	0	0	0	0	0	0	0	0
893	1	37	Unknown	0	0	0	0	0	0	0	0	0	0
894	1	33	Pancolitis	0	1	1	0	1	0	0	0	0	0
895	1	29	left-sided	0	1	1	1	0	1	0	0	0	0
896	0	35	left-sided	0	1	1	0	0	0	0	0	0	0
897	1	58	Pancolitis	0	1	1	1	0	1	0	0	0	0
898	0	19	Unknown	0	Unknown	Unknown	Unkown	Unknown	Unknown	Unknown	0	0	0
899	1	0	Pancolitis	0	1	1	1	0	0	0	0	0	0
900	0	15	Pancolitis	0	1	1	0	1	1	0	0	0	0
901	1	74	Pancolitis	0	1	0	0	0	0	0	0	0	0
902	1	17	left-sided	0	1	0	0	0	0	0	0	0	0
903	0	19	left-sided	0	0	0	0	0	0	0	0	0	0
904	0	28	Pancolitis	0	1	0	0	0	0	0	0	0	0
905	0	38	left-sided	0	1	0	0	0	0	0	0	0	0
906	1	19	Pancolitis	0	1	0	0	0	0	0	1	0	0
907	0	31	Proctitis	0	0	0	0	0	0	0	0	0	0
908	1	23	left-sided	0	0	0	0	0	0	0	0	0	0
909	0	33	Proctitis	0	0	0	0	0	0	0	0	0	0
910	1	21	Pancolitis	0	0	0	0	0	0	0	0	0	0
911	1	33	Pancolitis	0	0	0	0	0	0	0	0	0	0
912	0	44	Pancolitis	0	1	1	1	0	0	0	0	0	0
913	1	41	Pancolitis	0	1	0	0	0	0	0	0	0	0
914	1	70	Pancolitis	0	1	1	0	0	0	0	0	0	0
915	0	14	Pancolitis	0	1	0	0	0	0	0	0	0	0
916	1	46	Proctitis	1	1	0	0	0	0	0	0	0	0
917	0	42	left-sided	0	1	1	1	0	0	0	0	0	0
918	1	31	Pancolitis	0	1	1	1	0	1	0	0	0	0
919	0	41	left-sided	0	1	0	0	0	1	0	0	0	0
920	1	53	left-sided	0	1	1	0	0	0	0	0	0	0
921	0	24	Pancolitis	0	1	1	1	1	1	0	0	0	0
922	1	60	Pancolitis	0	1	0	0	0	0	0	0	0	0
923	0	15	Pancolitis	0	1	1	1	0	0	0	0	0	0
924	1	38	Pancolitis	0	1	1	1	0	0	0	1	0	0
925	1	32	left-sided	0	1	1	0	0	0	0	0	0	0
926	0	16	Pancolitis	0	1	1	1	0	0	0	0	0	0
927	1	12	Pancolitis	0	1	1	0	0	0	0	0	0	0
928	0	15	Pancolitis	0	1	0	0	0	0	1	0	0	0
929	0	42	Proctitis	0	1	1	0	1	1	1	0	0	0
930	1	60	Pancolitis	0	1	1	1	1	0	0	0	0	0
931	0	24	Right-sided	0	1	1	1	1	0	0	0	0	0
932	0	18	Pancolitis	0	1	1	0	1	1	1	0	0	0
933	1	50	Unknown	0	0	0	0	0	0	0	0	0	0
934	1	16	Pancolitis	0	1	1	1	1	1	0	0	0	0
935	0	49	left-sided	0	0	0	0	0	0	0	0	0	0
936	0	29	Pancolitis	0	1	1	0	1	1	0	0	0	0
937	1	25	Proctitis	0	1	0	0	0	0	0	0	0	0
938	1	22	Pancolitis	0	0	0	0	0	0	0	0	0	0
939	1	26	left-sided	0	1	1	0	0	1	0	0	0	0
940	1	24	Unknown	0	1	1	0	0	0	0	0	0	0
941	1	22	left-sided	0	0	0	0	0	0	0	0	0	0
942	1	16	left-sided	0	0	0	0	0	0	0	0	0	0
943	1	12	Pancolitis	0	1	1	0	1	1	1	0	0	0
944	1	37	Pancolitis	0	1	0	0	0	0	0	1	0	0
945	0	45	left-sided	0	1	0	0	0	0	0	0	0	0
946	1	52	Pancolitis	0	1	1	1	0	0	0	0	0	0
947	1	57	left-sided	0	1	1	0	0	1	1	0	0	0
948	0	49	Pancolitis	0	1	0	0	0	0	0	0	0	0
949	1	14	left-sided	0	1	1	0	0	0	0	0	0	0
950	1	63	left-sided	0	1	1	0	1	0	0	0	0	0
951	0	58	left-sided	0	1	1	0	0	0	0	0	0	0
952	1	22	left-sided	0	1	0	0	0	0	0	0	0	0
953	1	65	Right-sided	0	1	1	0	0	0	0	0	0	0
954	1	19	Proctitis	0	0	0	0	0	0	0	0	0	0
955	0	38	Pancolitis	0	1	0	1	1	0	0	0	0	0
956	0	20	left-sided	0	0	0	0	0	0	0	0	0	0
957	0	66	Pancolitis	0	1	1	1	0	1	1	0	0	0
958	1	39	Pancolitis	0	1	1	0	1	0	0	0	0	0
959	0	17	Pancolitis	0	1	0	0	0	0	0	0	0	0
960	0	41	Unknown	0	1	0	0	0	0	0	0	0	0
961	1	25	Pancolitis	0	1	1	1	0	1	0	0	0	0
962	1	11	left-sided	0	1	0	0	0	0	0	0	0	0
963	1	76	left-sided	0	0	0	0	0	0	0	0	0	0
964	1	18	Pancolitis	0	1	1	0	0	1	0	0	0	0
965	0	32	Unknown	0	1	0	0	0	0	0	0	0	0
966	0	29	Unknown	0	0	0	0	0	0	0	0	0	0
967	1	54	Pancolitis	0	1	1	0	0	0	0	0	0	0
968	0	28	Proctitis	0	1	0	0	0	0	0	0	0	0
969	0	24	Pancolitis	0	1	1	1	0	1	0	0	0	0
970	1	54	Pancolitis	0	1	0	0	0	0	0	0	0	0
971	0	17	Pancolitis	0	1	1	1	1	1	0	0	0	0
972	1	38	left-sided	0	1	0	0	0	0	0	0	0	0
973	1	17	Pancolitis	0	1	1	0	0	1	0	0	0	0
974	1	28	Pancolitis	0	1	1	0	1	1	0	0	0	0
975	1	29	Proctitis	0	1	0	0	0	0	0	0	0	0
976	0	82	Pancolitis	0	0	0	0	0	0	0	0	0	0
977	0	37	left-sided	0	0	0	0	0	0	0	0	0	0
978	0	65	Pancolitis	0	0	0	0	0	0	0	0	0	0
979	0	36	Pancolitis	0	1	1	0	0	0	0	0	0	0
980	1	38	Pancolitis	0	1	0	0	0	0	0	0	0	0
981	0	66	Pancolitis	0	1	0	0	0	0	0	0	0	0
982	1	12	Pancolitis	0	1	1	0	0	0	0	0	0	0
983	1	38	Unknown	0	1	1	0	0	0	0	0	0	0
984	0	17	Pancolitis	0	1	1	1	0	1	0	0	0	0
985	0	9	Pancolitis	0	0	1	0	0	0	0	0	0	0
986	1	33	Pancolitis	0	1	1	1	0	1	0	0	0	0
987	1	60	Pancolitis	0	1	1	1	0	0	0	0	0	0
988	1	17	Pancolitis	0	1	0	0	0	0	0	0	0	0
989	1	28	Pancolitis	0	1	1	0	0	0	0	0	0	0
990	1	29	Pancolitis	0	0	0	0	0	0	0	0	0	0
991	0	65	left-sided	1	1	0	0	0	0	0	0	0	0
992	1	20	Pancolitis	0	1	0	0	0	0	0	1	0	0
993	1	19	left-sided	0	1	1	1	1	1	0	0	0	0
994	0	42	Unknown	0	1	0	0	0	0	0	0	0	0
995	1	56	left-sided	0	1	1	1	1	1	0	0	0	0
996	0	36	Unknown	0	0	0	0	0	0	0	0	0	0
997	1	59	right-sided	0	1	0	0	0	0	0	0	0	0
998	1	21	left-sided	0	1	0	0	0	0	0	0	0	0
999	0	66	left-sided	0	1	0	0	0	0	0	0	0	0
1000	1	28	Proctitis	0	1	0	0	0	0	0	0	0	0
1001	1	22	left-sided	0	1	0	0	0	0	0	0	0	0
1002	1	36	left-sided	0	1	1	0	0	0	0	0	0	0
1003	0	38	Pancolitis	0	0	0	0	0	0	0	0	0	0
1004	0	55	Unknown	1	1	0	0	0	0	1	0	0	0
1005	0	32	Pancolitis	0	1	1	0	0	0	0	0	0	0
1006	0	14	left-sided	0	1	1	1	0	1	0	0	0	0
1007	1	32	Pancolitis	0	1	0	0	1	1	1	0	0	0
1008	0	15	Unknown	0	1	1	0	0	0	0	0	0	0
1009	0	47	Pancolitis	0	1	1	0	0	0	0	0	0	0
1010	1	58	left-sided	0	1	0	0	0	0	0	0	0	0
1011	1	50	Right-sided	0	1	1	0	0	0	0	0	0	0
1012	0	28	Pancolitis	0	1	1	0	0	0	0	0	0	0
1013	0	30	Pancolitis	0	1	0	0	0	0	0	0	0	0
1014	0	26	left-sided	0	1	1	0	0	0	0	0	0	0
1015	1	17	Right-sided	0	1	1	0	0	0	0	0	0	0
1016	1	46	Proctitis	0	0	0	0	0	0	0	0	0	0
1017	1	60	Pancolitis	0	1	1	0	1	0	0	0	0	0
1018	0	10	Pancolitis	0	1	1	0	1	1	1	0	0	0
1019	1	13	Right-sided	0	1	1	0	0	0	0	0	0	0
1020	0	29	Pancolitis	0	1	1	0	0	0	0	1	0	0
1021	0	37	Pancolitis	0	1	1	0	0	0	0	0	0	0
1022	0	31	Pancolitis	0	1	0	0	0	0	0	0	0	0
1023	0	19	Pancolitis	0	1	0	0	0	0	0	0	0	0
1024	1	45	Pancolitis	0	1	1	1	0	1	1	0	0	0
1025	0	26	left-sided	0	1	1	0	0	0	0	0	0	0
1026	0	27	Pancolitis	0	1	1	1	0	0	0	0	0	0
1027	0	39	Pancolitis	0	0	0	0	0	0	0	0	0	0
1028	1	28	Right-sided	0	1	1	1	0	0	0	0	0	0
1029	1	29	Pancolitis	0	1	1	0	0	1	0	0	0	0
1030	0	15	Pancolitis	0	1	0	0	0	0	0	0	0	0
1031	1	19	Pancolitis	0	1	1	0	0	0	0	0	0	0
1032	0	32	left-sided	0	1	1	1	0	0	0	0	0	0
1033	0	32	left-sided	0	1	1	0	0	0	1	0	0	0
1034	1	23	Pancolitis	0	1	1	1	0	0	0	0	0	0
1035	1	38	Pancolitis	0	1	1	1	1	0	0	0	0	0
1036	1	24	Pancolitis	0	1	1	0	0	0	0	0	0	0
1037	1	18	Pancolitis	0	1	1	1	1	1	1	0	0	0
1038	1	69	Pancolitis	0	1	0	0	0	0	0	0	0	0
1039	1	24	Pancolitis	0	1	1	0	0	0	0	1	0	0
1040	1	37	Pancolitis	0	1	1	0	1	1	0	0	0	0
1041	0	6	Unknown	0	1	1	1	0	0	0	0	0	0
1042	1	21	Right-sided	0	1	0	0	0	0	0	0	0	0
1043	1	42	Pancolitis	0	1	1	0	0	0	0	0	0	0
1044	1	11	Pancolitis	0	1	1	0	0	0	0	0	0	0
1045	0	40	Unknown	0	1	0	0	0	0	0	0	0	0
1046	1	21	Pancolitis	0	1	1	0	0	1	0	0	0	0
1047	1	30	Pancolitis	0	1	1	1	1	1	1	0	0	0
1048	0	22	left-sided	0	1	1	0	0	0	0	0	0	0
1049	1	54	Pancolitis	0	1	1	1	0	0	0	0	0	0
1050	0	3	Pancolitis	0	1	1	0	0	0	0	0	0	0
1051	1	16	Pancolitis	0	1	1	1	1	1	1	0	0	0
1052	1	30	Pancolitis	0	1	0	0	0	0	0	0	0	0
1053	1	19	left-sided	0	1	0	0	0	0	0	0	0	0
1054	1	45	left-sided	0	0	0	0	0	0	0	0	0	0
1055	1	46	left-sided	0	1	1	1	0	0	0	0	0	0
1056	0	8	left-sided	0	1	0	0	0	0	0	0	0	0
1057	0	22	Pancolitis	0	1	0	0	0	0	0	0	0	0
1058	0	18	Pancolitis	0	1	1	0	0	0	0	0	0	0
1059	0	59	Pancolitis	0	1	1	1	0	0	0	0	0	0
1060	0	71	Pancolitis	0	1	1	1	0	1	0	0	0	0
1061	1	11	Pancolitis	0	1	1	1	0	0	0	1	0	0
1062	0	70	Pancolitis	0	1	1	0	1	0	1	0	0	0
1063	0	20	Pancolitis	0	1	1	0	0	1	0	0	0	0
1064	1	23	Proctitis	0	1	1	1	0	1	0	0	0	0
1065	1	16	right-sided	0	1	1	0	0	0	0	0	0	0
1066	1	14	left-sided	0	Unknown	Unknown	Unkown	Unknown	Unknown	Unknown	0	0	0
1067	0	27	left-sided	0	1	0	0	0	0	0	0	0	0
1068	0	37	left-sided	0	1	1	0	0	0	0	0	0	0
1069	1	57	Pancolitis	0	1	1	1	1	1	0	0	0	0
1070	0	14	Pancolitis	0	1	1	1	1	0	0	0	0	0
1071	0	26	Unknown	0	1	1	1	1	1	0	0	0	0
1072	0	29	Pancolitis	0	1	1	1	0	1	0	0	0	0
1073	0	38	Right-sided	0	1	1	1	0	0	0	0	0	0
1074	1	13	Pancolitis	0	1	1	1	0	0	0	0	0	0
1075	1	84	Pancolitis	0	1	0	0	0	0	0	0	0	0
1076	1	25	left-sided	0	1	1	1	1	1	0	0	0	0
1077	0	60	Pancolitis	0	1	1	1	1	1	0	0	0	0
1078	1	28	Pancolitis	0	1	1	0	0	0	0	0	0	0
1079	0	18	Unknown	0	Unknown	Unknown	Unkown	Unknown	Unknown	1	0	0	0
1080	1	69	Pancolitis	0	1	0	0	0	0	0	0	0	0
1081	1	16	Unknown	0	1	1	1	0	0	0	0	0	0
1082	1	36	Proctitis	0	1	1	1	1	1	0	0	0	0
1083	0	28	Proctitis	0	1	1	0	0	0	0	0	0	0
1084	1	21	Pancolitis	0	1	1	0	0	0	0	0	0	0
1085	1	22	Proctitis	0	1	0	0	0	0	0	0	0	0
1086	0	29	Proctitis	0	1	1	1	0	0	0	0	0	0
1087	0	58	Proctitis	0	1	0	0	0	0	0	0	0	0
1088	1	21	Pancolitis	0	1	0	0	0	0	0	0	0	0
1089	1	16	Unknown	0	1	0	0	0	0	0	0	0	0
1090	1	17	Pancolitis	0	1	1	0	0	1	0	0	0	0
1091	1	40	Pancolitis	0	1	1	1	0	0	0	0	0	0
1092	0	27	Unknown	0	1	0	0	0	0	0	0	0	0
1093	1	11	Pancolitis	0	1	1	0	0	0	0	0	0	0
1094	1	37	Unknown	0	1	0	0	0	0	0	0	0	0
1095	1	56	Proctitis	0	0	0	0	0	0	0	0	0	0
1096	1	26	Pancolitis	0	1	1	1	0	1	0	0	0	0
1097	0	43	Right-sided	0	1	0	0	0	0	0	0	0	0
1098	0	55	left-sided	0	1	1	1	1	0	0	0	0	0
1099	0	20	Pancolitis	0	1	0	1	0	0	0	0	0	0
1100	1	39	Pancolitis	0	1	1	1	1	0	0	0	0	0
1101	1	55	left-sided	0	1	1	0	0	0	0	0	0	0
1102	1	66	left-sided	0	1	1	0	0	0	0	0	0	0
1103	1	30	left-sided	0	1	1	1	0	1	0	0	0	0
1104	0	38	Proctitis	0	1	0	0	0	0	0	0	0	0
1105	1	38	left-sided	0	1	0	0	0	0	0	0	0	0
1106	1	66	Unknown	0	0	0	0	0	0	0	0	0	0
1107	0	10	Pancolitis	0	1	1	0	0	0	0	0	0	0
1108	1	20	Pancolitis	0	1	1	1	1	1	1	0	0	0
1109	1	39	Pancolitis	0	1	1	1	1	0	0	0	0	0
1110	1	33	Unknown	0	0	0	0	0	0	0	0	0	0
1111	0	87	left-sided	0	0	0	0	0	0	0	0	0	0
1112	0	20	Proctitis	0	1	1	0	0	0	0	0	0	0
1113	1	15	Pancolitis	0	1	1	0	1	0	0	0	0	0
1114	0	32	Pancolitis	0	1	0	0	0	0	0	0	0	0
1115	0	31	Pancolitis	0	1	1	0	0	0	0	0	0	0
1116	1	31	Proctitis	0	1	0	0	0	0	0	0	0	0
1117	1	22	Pancolitis	0	0	0	0	0	0	0	0	0	0
1118	1	50	Pancolitis	0	1	1	1	0	1	0	0	0	0
1119	1	31	Pancolitis	0	1	1	1	1	0	0	0	0	0
1120	1	27	Pancolitis	0	1	1	1	1	0	0	0	0	0
1121	0	25	Proctitis	0	1	0	0	0	0	0	0	0	0
1122	1	17	Pancolitis	0	1	1	1	1	1	1	0	0	0
1123	0	14	left-sided	0	1	1	0	0	0	0	0	0	0
1124	1	26	Pancolitis	0	1	0	0	0	0	0	0	0	0
1125	0	21	left-sided	0	1	1	0	0	0	0	0	0	0
1126	1	45	left-sided	0	1	1	1	1	0	0	0	0	0
1127	0	46	Proctitis	0	0	0	0	0	0	0	1	0	1
1128	1	14	Proctitis	0	1	1	0	0	0	0	0	0	0
1129	0	0	Pancolitis	0	1	1	1	1	1	1	0	0	0
1130	0	46	Proctitis	0	1	1	0	0	0	0	0	0	0
1131	1	57	Proctitis	0	1	0	0	0	0	0	0	0	0
1132	0	12	Pancolitis	0	1	1	0	0	0	0	0	0	0
1133	1	0	Unknown	0	1	1	1	1	1	1	0	0	0
1134	1	28	Pancolitis	0	1	1	0	0	0	0	0	0	0
1135	0	62	left-sided	0	1	0	0	0	0	0	0	0	0
1136	0	14	Proctitis	0	1	0	0	0	0	0	0	0	0
1137	1	42	Right-sided	0	1	1	0	0	0	0	0	0	0
1138	1	18	Pancolitis	0	1	1	1	1	1	0	0	0	0
1139	0	20	left-sided	0	1	1	1	1	0	0	0	0	0
1140	1	32	Proctitis	0	1	0	0	0	0	0	0	0	0
1141	0	20	Proctitis	0	1	0	0	0	0	0	0	0	0
1142	1	59	left-sided	0	1	0	0	0	1	0	0	0	0
1143	1	2	Pancolitis	0	1	1	1	1	1	0	0	0	0
1144	1	42	Pancolitis	0	1	1	0	0	1	0	0	0	0
1145	0	56	left-sided	0	1	1	0	0	1	0	0	0	0
1146	1	15	Pancolitis	0	0	0	0	0	0	0	0	0	0
1147	1	21	Pancolitis	0	1	1	0	0	0	0	0	0	0
1148	1	21	left-sided	0	1	0	0	0	0	0	0	0	0
1149	1	17	Pancolitis	0	0	0	0	0	0	0	0	0	0
1150	0	29	Proctitis	0	1	0	0	0	0	0	0	0	0
1151	1	35	left-sided	0	1	0	0	0	0	0	0	0	0
1152	1	35	left-sided	0	1	0	0	0	0	0	0	0	0
1153	1	14	left-sided	0	1	1	0	0	0	0	0	0	0
1154	1	23	Proctitis	0	1	0	0	0	0	0	0	0	0
1155	0	48	left-sided	0	1	1	1	0	0	0	0	0	0
1156	0	23	left-sided	0	1	0	0	0	0	0	0	0	0
1157	1	60	Pancolitis	0	1	1	1	1	1	0	0	0	0
1158	0	20	Proctitis	0	1	1	0	0	0	0	0	0	0
1159	0	45	Unknown	0	Unknown	Unknown	Unkown	Unknown	Unknown	1	0	0	0
1160	0	32	Proctitis	0	1	1	0	0	0	0	0	0	0
1161	1	23	Pancolitis	0	1	1	1	0	1	0	0	0	0
1162	0	72	Pancolitis	0	1	1	1	0	0	0	0	0	0
1163	1	38	Proctitis	0	0	0	0	0	0	0	0	0	0
1164	1	39	Pancolitis	0	1	1	1	0	1	0	0	0	0
1165	1	40	Pancolitis	0	0	0	0	0	0	0	0	0	0
1166	0	19	Pancolitis	0	1	1	0	0	0	0	0	0	0
1167	1	17	Pancolitis	0	1	1	1	1	1	0	0	0	0
1168	1	23	Pancolitis	0	1	1	0	0	0	0	0	0	0
1169	0	17	Pancolitis	0	1	0	0	0	0	0	0	0	0
1170	0	27	Pancolitis	0	1	1	0	0	0	0	0	0	0
1171	1	23	left-sided	0	1	1	0	0	0	0	0	0	0
1172	1	29	Proctitis	0	1	0	0	0	0	0	0	0	0
1173	0	30	Proctitis	0	1	1	0	0	0	0	0	0	0
1174	0	52	Unknown	0	0	0	0	0	0	0	0	0	0
1175	1	22	Pancolitis	0	1	1	0	0	1	0	0	0	0
1176	0	24	Pancolitis	0	1	1	1	0	1	0	0	0	0
1177	0	38	Proctitis	0	1	1	0	0	0	0	0	0	0
1178	1	18	Pancolitis	0	1	1	1	1	1	0	0	0	0
1179	1	28	Pancolitis	0	1	1	1	1	1	0	0	0	0
1180	0	42	Pancolitis	0	1	0	0	0	0	0	0	0	0
1181	0	76	Pancolitis	0	1	1	0	1	0	1	0	0	0
1182	0	30	Pancolitis	0	1	1	0	0	0	0	0	0	0
1183	1	45	Pancolitis	0	Unknown	Unknown	Unkown	Unknown	Unknown	1	0	0	0
1184	1	39	Pancolitis	0	0	0	0	0	0	0	0	0	0
1185	1	23	Pancolitis	0	1	1	1	1	1	0	0	0	0
1186	1	29	Proctitis	0	1	1	0	0	0	0	0	0	0
1187	0	39	Proctitis	0	0	0	0	0	0	0	0	0	0
1188	1	17	Pancolitis	0	1	1	1	0	1	0	1	0	0
1189	0	10	Pancolitis	0	1	1	1	1	1	0	0	0	0
1190	1	32	Pancolitis	0	1	1	1	1	1	0	0	0	0
1191	0	71	Pancolitis	0	0	0	0	0	0	0	0	0	0
1192	0	53	Proctitis	0	1	1	0	0	0	0	0	0	0
1193	1	25	Pancolitis	0	0	0	0	0	0	0	0	0	0
1194	1	20	Pancolitis	0	1	1	0	0	1	0	0	0	0
1195	0	44	Pancolitis	0	1	1	1	0	0	0	0	0	0
1196	0	2	Pancolitis	0	1	1	0	1	1	1	0	0	0
1197	0	62	Pancolitis	0	1	1	0	0	0	0	0	0	0
1198	0	33	Pancolitis	0	1	1	0	0	0	0	0	0	0
1199	1	19	Unknown	0	1	1	0	0	0	0	0	0	0
1200	1	50	Pancolitis	0	1	1	0	1	1	1	0	0	0
1201	0	30	Pancolitis	0	0	0	0	0	0	0	0	0	0
1202	1	21	Pancolitis	0	0	0	0	0	0	0	0	0	0
1203	0	25	Unknown	0	1	0	0	0	0	0	0	0	0
1204	1	26	left-sided	0	1	1	1	0	0	0	0	0	0
1205	0	57	left-sided	0	1	1	1	0	0	0	0	0	0
1206	0	72	Unknown	0	0	0	0	0	0	0	0	0	0
1207	1	65	Pancolitis	0	0	0	0	0	0	1	0	0	0
1208	1	78	Pancolitis	0	0	0	0	0	0	0	0	0	0
1209	1	47	Pancolitis	0	1	1	1	1	1	0	0	0	0
1210	1	39	Unknown	0	0	0	0	0	0	0	0	0	0
1211	1	67	Unknown	0	1	0	0	0	0	0	0	0	0
1212	0	52	left-sided	0	1	1	1	0	1	0	0	0	0
1213	0	15	Pancolitis	0	1	0	0	0	0	0	0	0	0
1214	0	16	Pancolitis	0	1	0	1	0	0	0	0	0	0
1215	1	30	Proctitis	0	1	0	0	0	0	0	0	0	0
1216	1	16	Pancolitis	0	1	0	0	0	0	0	1	0	0
1217	0	32	Pancolitis	0	1	1	0	0	0	0	0	0	0
1218	1	36	Proctitis	0	1	0	0	0	0	0	0	0	0
1219	1	18	Pancolitis	0	1	1	0	0	0	0	0	0	0
1220	1	15	left-sided	0	1	1	1	0	1	0	0	0	0
1221	0	56	Pancolitis	0	1	1	0	0	0	0	0	0	0
1222	1	19	Pancolitis	0	1	1	1	0	0	0	0	0	0
1223	0	30	Pancolitis	0	1	0	0	0	0	0	0	0	0
1224	1	67	Pancolitis	0	1	1	0	1	0	0	0	0	0
1225	0	19	Pancolitis	0	1	1	1	0	0	0	0	0	0
1226	0	14	Pancolitis	0	1	1	1	0	0	0	0	0	0
1227	1	49	left-sided	0	1	1	0	0	0	0	0	0	0
1228	0	26	right-sided	0	1	0	0	0	0	1	0	0	0
1229	0	26	Proctitis	0	1	1	0	0	0	0	0	0	0
1230	1	39	left-sided	0	1	1	1	0	1	0	0	0	0
1231	1	43	Pancolitis	0	1	1	1	1	0	0	0	0	0
1232	0	17	Pancolitis	0	1	1	0	0	0	0	0	0	0
1233	0	13	Pancolitis	0	1	1	0	0	0	0	0	0	0
1234	1	34	Pancolitis	0	1	0	0	0	0	0	0	0	0
1235	1	63	Pancolitis	0	1	1	0	0	1	0	0	0	0
1236	1	20	left-sided	0	1	0	0	0	0	0	0	0	0
1237	0	30	left-sided	0	1	1	1	0	0	0	0	0	0
1238	0	38	Pancolitis	0	1	1	1	1	0	0	0	0	0
1239	1	36	Pancolitis	0	1	1	0	0	0	0	1	0	0
1240	1	21	Pancolitis	0	1	1	0	0	0	0	0	0	0
1241	0	50	left-sided	0	1	1	0	0	0	0	0	0	0
1242	1	57	Unknown	0	1	1	0	0	0	0	0	0	0
